# Supplementary material for: Wounding causes rapid, intense upregulation of glycolytic and fermentative genes and enzymatic activities in harvested sugarbeet roots
Source: Sci Rep. 2025 Jul 1;15:21709. doi: 10.1038/s41598-025-05186-8 (PMC12216449; doi:10.1038/s41598-025-05186-8)
Supplement: Supplementary file 1 — Supplementary Information. [file 41598_2025_5186_MOESM1_ESM.xlsx]

## Sheet: Sheet1
Supplementary Table S1: Expression of genes involved in primary carbon metabolism that were differentially expressed in wounded roots in the 24 h following injury
Expression is in fragments per kilobase of transcript per million mapped reads (FPKM)
Gene names correspond to the names used in the manuscript, "Sugarbeet roots respond to injury with rapid, intense upregulation of glycolytic and fermentative genes and enzymatic activities"
Gene IDs and annotations were obtained from GenBank nucleotide database
				FPKM Values														Fold change in expression in wounded relative to unwounded roots
				Unwounded Control Roots							Wounded Roots
Pathway/Gene Family	Gene Name	Gene ID		hours following wound treatment							hours following wound treatment							hours following wound treatment							Gene Annotation
				0.25	2	4	8	12	24		0.25	2	4	8	12	24		0.25	2	4	8	12	24
Sucrolysis	Invertase (INV)	LOC104888690		0.54	0.5525	0.75	0.8875	3.385	2.7525		0.0875	0.135	0.14	1.2125	2.5425	6.2775		0.162037	0.244344	0.186667	1.3662	0.751108	2.28065		Beta vulgaris subsp. vulgaris beta-fructofuranosidase
	Sucrose Synthase 1	LOC104898912		573.42	1508.71	1212.07	791.098	741.857	457.123		507.668	938.033	1250.53	1508.29	1109.83	578.34		0.885333	0.621744	1.03174	1.90657	1.49602	1.26518		Beta vulgaris subsp. vulgaris sucrose synthase
	Sucrose Synthase 2	LOC104901675		659.085	2915	890.493	300.502	326.533	197.97		320.207	2249.01	2469.09	2616.76	2692.52	2470.85		0.485836	0.771529	2.77272	8.70793	8.24579	12.4809		Beta vulgaris subsp. vulgaris sucrose synthase
Glycolysis	Hexokinase (HXK1)	LOC104883130		11.0775	8.6675	4.385	7.325	9.075	9.5725		7.9525	7.9325	11.9925	6.0925	3.795	3.13		0.717897	0.9152	2.73489	0.831741	0.418182	0.326978		Beta vulgaris subsp. vulgaris hexokinase-1
	Hexokinase (HXK2)	LOC104883129		36.8025	352.535	22.395	4.0225	3.5875	1.1025		2.63	523.5	515.35	252.79	214.63	119.905		0.0714625	1.48496	23.0118	62.844	59.8272	108.757		Beta vulgaris subsp. vulgaris hexokinase-1
	Hexokinase (HXK3)	LOC104890049		21.7875	15.8575	17.495	8.365	11.925	8.0425		35.78	44.215	41.6025	27.2675	28.145	13.6625		1.64223	2.78827	2.37797	3.25971	2.36017	1.69879		Beta vulgaris subsp. vulgaris hexokinase-3
	Hexokinase(HXK4)	LOC104902309		26.0225	20.0875	22.3075	27.705	31.45	27.33		21.7375	12.725	13.3975	16.4125	17.3025	32.25		0.835335	0.633479	0.600583	0.592402	0.550159	1.18002		Beta vulgaris subsp. vulgaris hexokinase-1
	Phosphofructokinase (PFK1)	LOC104896058		15.07	19.61	16.905	15.3125	15.5725	15.255		12.1425	16.3125	12.8275	10.25	11.2725	13.64		0.80574	0.831846	0.758799	0.669388	0.723872	0.894133		Beta vulgaris subsp. vulgaris ATP-dependent 6-phosphofructokinase 5, chloroplastic
	Phosphofructokinase (PFK2)	LOC104903729		59.4075	313.71	204.605	48.4775	43.0875	25.3		35.78	221.44	266.335	423.175	318.657	181.09		0.602281	0.705875	1.3017	8.72931	7.39559	7.15771		Beta vulgaris subsp. vulgaris ATP-dependent 6-phosphofructokinase 3
	Phosphofructokinase (PFK3)	LOC104902340		268.903	1013.56	227.947	24.195	24.295	36.1575		79.25	1032.1	1194.43	479.447	370.352	143.42		0.294716	1.0183	5.23993	19.816	15.244	3.96654		Beta vulgaris subsp. vulgaris ATP-dependent 6-phosphofructokinase 6
	pyrophosphate fructose 6-phosphate 1-phosphotransferase, α subunit (PFPα)	LOC104899125		119.463	1421.7	470.66	100.953	80.4325	60.39		78.4775	657.492	947.38	1204.74	670.33	425.755		0.656922	0.462468	2.01288	11.9338	8.33407	7.05009		Beta vulgaris subsp. vulgaris pyrophosphate--fructose 6-phosphate 1-phosphotransferase subunit alpha
	pyrophosphate fructose 6-phosphate 1-phosphotransferase, β subunit (PFPβ)	LOC104900934		142.35	504.587	245.617	136.99	135.04	116.678		104.472	257.58	302.45	379.522	271.205	185.177		0.733913	0.510476	1.23139	2.77044	2.00833	1.58709		Beta vulgaris subsp. vulgaris pyrophosphate--fructose 6-phosphate 1-phosphotransferase subunit beta
	Aldolase (ALD1)	LOC104892005		1.525	7.7675	4.4775	5.105	4.32	2.07		1.97	4.04	3.9075	14.7225	7.4675	7.225		1.2918	0.520116	0.872697	2.88394	1.72859	3.49034		Beta vulgaris subsp. vulgaris fructose-bisphosphate aldolase 5, cytosolic
	Aldolase (ALD2)	LOC104898474		631.308	1652.66	808.025	763.898	561.04	408.518		483.357	2067.22	2169.75	2859.76	2494.59	2423.14		0.765645	1.25085	2.68525	3.74365	4.44637	5.93155		Beta vulgaris subsp. vulgaris fructose-bisphosphate aldolase, cytoplasmic isozyme
	Glyceraldehyde 3-phosphate dehydrogenase (GAPDH1)	LOC104897637		43.895	398.992	174.922	108.07	44.755	11.365		27.395	259.42	468.63	1295.82	1251.4	2346.49		0.624103	0.650188	2.67907	11.9905	27.9612	206.467		Beta vulgaris subsp. vulgaris glyceraldehyde-3-phosphate dehydrogenase, cytosolic
	Glyceraldehyde 3-phosphate dehydrogenase (GAPDH2)	LOC104893518		1216.53	1546.62	1237.7	1321.95	1108.67	1056.69		1197.05	1662.15	1649.8	1930.38	1598.69	2548.94		0.983993	1.07469	1.33296	1.46026	1.44199	2.4122		Beta vulgaris subsp. vulgaris glyceraldehyde-3-phosphate dehydrogenase
	Phosphoglycerate kinase (PGK)	LOC104887096		370.125	1935.76	711.02	153.502	110.043	107.888		253.75	1982.41	2131.56	1253.6	798.558	511.6		0.685579	1.0241	2.99788	8.16663	7.25681	4.74198		Beta vulgaris subsp. vulgaris phosphoglycerate kinase 3, cytosolic
	Enolase (ENO1)	LOC104900022		26.26	24.455	21.5325	24.725	24.8225	27.52		24.6575	20.135	18.2475	18.0025	15.3575	19.6825		0.938976	0.823349	0.84744	0.728109	0.618693	0.715207		Beta vulgaris subsp. vulgaris cytosolic enolase 3
	Enolase (ENO2)	LOC104898495		585.527	3036.38	1410.61	459.887	373.01	245.84		381.843	1438.82	2123.53	3097.63	2135.32	1766.18		0.652134	0.473861	1.5054	6.73563	5.72456	7.18427		Beta vulgaris subsp. vulgaris enolase
	Pyruvate kinase (PK1)	LOC104889468		27.705	31.585	27.955	42.8275	46.55	36.4075		28.95	33.86	32.01	28.4675	35.3775	37.4475		1.04494	1.07203	1.14505	0.664701	0.759989	1.02857		Beta vulgaris subsp. vulgaris pyruvate kinase 2, cytosolic
	Pyruvate kinase (PK2)	LOC104898528		254.825	1491.8	562.59	303.69	277.243	221.472		231.695	714.315	1111.54	1116.13	656.61	503.742		0.909232	0.478826	1.97575	3.67523	2.36836	2.27451		Beta vulgaris subsp. vulgaris pyruvate kinase 1, cytosolic
	Pyruvate kinase (PK3)	LOC104886630		562.02	1570.79	591.825	410.783	470.423	404.915		424.438	1458.19	1615.39	1551.8	1017.29	926.835		0.7552	0.928319	2.72951	3.77766	2.1625	2.28896		Beta vulgaris subsp. vulgaris pyruvate kinase, cytosolic isozyme
Gluconeogenesis	Fructose 1,6-bisphosphatase (FBP)	LOC104904724		4.4325	2.78	3.5375	3.8875	6.8225	4.36		2.9925	2.77	3.3075	6.265	5.5075	4.0325		0.675127	0.996403	0.934982	1.61158	0.807255	0.924885		Beta vulgaris subsp. vulgaris fructose-1,6-bisphosphatase
Pentose phosphate	Glucose 6-phosphate dehydrogenase (G6PD)	LOC104895811		77.17	62.98	90.9025	129.23	143.795	91.8125		65.5675	82.7875	85.7475	130.65	177.66	202.98		0.84965	1.3145	0.943291	1.01099	1.23551	2.21081		Beta vulgaris subsp. vulgaris glucose-6-phosphate 1-dehydrogenase 6, cytoplasmic
pathway	Glucose 6-phosphate dehydrogenase, inactive (G6PDi)	LOC104890663		3.015	4.7275	4.59	3.6025	1.6925	3.3825		6.3375	6.3675	3.6075	2.855	3.205	3.975		2.10199	1.34691	0.785948	0.792505	1.89365	1.17517		Beta vulgaris subsp. vulgaris inactive glucose-6-phosphate 1-dehydrogenase 4, chloroplastic
	6-Phosphogluconate dehydrogenase (6PGD)	LOC104896287		94.9075	95.9325	188.088	213.16	184.235	104.172		103.615	153.465	191.49	432.743	704.045	810.972		1.09175	1.59972	1.01809	2.03013	3.82145	7.7849		Beta vulgaris subsp. vulgaris 6-phosphogluconate dehydrogenase, decarboxylating 1
	Ribose 5-phosphate isomerase (RPI2)	LOC104890380		16.735	14.585	7.255	6.335	5.95	3.475		58.53	78.26	27.9625	8.34	12.1875	9.2225		3.49746	5.36579	3.85424	1.3165	2.04832	2.65396		Beta vulgaris subsp. vulgaris probable ribose-5-phosphate isomerase 2
	Ribose 5-phosphate isomerase (RPI3)	LOC104891122		15.845	11.72	18.0175	18.9475	16.6525	18.045		16.385	10.0625	9.68	13.38	20.455	31.0625		1.03408	0.858575	0.537255	0.706162	1.22834	1.72139		Beta vulgaris subsp. vulgaris probable ribose-5-phosphate isomerase 3, chloroplastic
	Transketolase (TK1)	LOC104888662		95.71	70.595	80.7375	45.68	41.015	119.63		80.1625	54.765	57.655	30.45	34.17	38.7775		0.837556	0.775763	0.714104	0.666594	0.83311	0.324145		Beta vulgaris subsp. vulgaris transketolase, chloroplastic
	Transketolase (TK2)	LOC104905987		27.48	28.72	57.3975	63.65	67.4925	33.6275		28.3525	31.8975	43.925	100.245	214.825	254.317		1.03175	1.11064	0.765277	1.57494	3.18295	7.56278		Beta vulgaris subsp. vulgaris transketolase, chloroplastic
Fermentation	Pyruvate decarboxylase (PDC1)	LOC104900580		339.905	2354.4	1188.15	102.388	48.3275	34.87		147.088	1603.54	1965.82	2259.4	981.058	395.85		0.432731	0.681082	1.65451	22.0671	20.3002	11.3522		Beta vulgaris subsp. vulgaris pyruvate decarboxylase 1
	Pyruvate decarboxylase (PDC2)	LOC104892526		1256.27	4524.73	1341.66	118.56	68.7	19.4575		649.32	4081.67	5066.64	4719.18	4260.93	2423.93		0.516861	0.902081	3.7764	39.8041	62.0222	124.576		Beta vulgaris subsp. vulgaris pyruvate decarboxylase 2
	Lactate dehydrogenase (LDH1)	LOC104893210		25.725	17.0675	24.8825	19.9425	18.2725	19.705		19.545	15.3625	16.5675	11.345	11.05	12.7		0.759767	0.900103	0.665829	0.568886	0.604734	0.644506		Beta vulgaris subsp. vulgaris D-lactate dehydrogenase [cytochrome], mitochondrial
	Lactate dehydrogenase (LDH2)	LOC104907820		104.657	235.332	68.615	32.88	24.9625	8.5775		89.7975	309.585	273.975	386.44	266.095	213.97		0.858013	1.31552	3.99293	11.753	10.6598	24.9455		Beta vulgaris subsp. vulgaris L-lactate dehydrogenase B
	Alcohol dehydrogenase (ADH1)	LOC104899321		74.6525	53.915	77.575	77.175	75.7825	74.3375		65.94	49.1525	50.6775	48.6725	48.1325	78.2625		0.883293	0.911667	0.653271	0.630677	0.63514	1.0528		Beta vulgaris subsp. vulgaris alcohol dehydrogenase class-3
	Alcohol dehydrogenase (ADH2)	LOC104891196		10.7	9.6425	17.62	16.66	27.6575	19.435		11.2475	7.835	9.3875	27.665	30.955	31.455		1.05117	0.812549	0.532775	1.66056	1.11923	1.61847		Beta vulgaris subsp. vulgaris uncharacterized
	Alcohol dehydrogenase (ADH3)	LOC104901423		1.7275	3.495	2.845	4.88	4.2475	2.3925		1.53	1.9075	2.72	4.54	8.725	16.8175		0.885673	0.54578	0.956063	0.930328	2.05415	7.02926		Beta vulgaris subsp. vulgaris alcohol dehydrogenase-like 6
	Alcohol dehydrogenase (ADH4)	LOC104883596		8.17	6.1075	11.6875	6.9075	11.09	13.3225		3.905	2.7625	5.88	8.885	21.7875	45.75		0.477968	0.452313	0.503102	1.28628	1.96461	3.43404		Beta vulgaris subsp. vulgaris alcohol dehydrogenase-like 7
	Alcohol dehydrogenase (ADH5)	LOC104895152		48.415	1113.57	96.8525	4.1975	6.1575	1.45		3.3925	1038.42	1750.48	1438.11	940.678	243.715		0.0700713	0.932521	18.0737	342.61	152.769	168.079		Beta vulgaris subsp. vulgaris alcohol dehydrogenase 2
	Alcohol dehydrogenase (ADH6)	LOC104895143		1655.7	6136.51	4583.66	598.13	252.952	37.9275		1169.64	4342.01	4942.89	6750.42	5290.37	4958.14		0.706435	0.707571	1.07837	11.2859	20.9145	130.727		Beta vulgaris subsp. vulgaris alcohol dehydrogenase 3
	Alcohol dehydrogenase (ADH7)	LOC104904943		105.978	103.455	68.8975	74.28	96.2225	62.0275		110.383	130.767	137.365	77.315	103.865	77.2275		1.04157	1.264	1.99376	1.04086	1.07943	1.24505		Beta vulgaris subsp. vulgaris probable cinnamyl alcohol dehydrogenase 1
TCA Cycle	Isocitrate dehydrogenase (ISO-DH)	LOC104887067		179.835	153.57	210.75	299.8	344.38	274.49		163.525	133.837	144.86	174.91	217.065	318.715		0.909306	0.871508	0.687355	0.583422	0.630307	1.16112		Beta vulgaris subsp. vulgaris isocitrate dehydrogenase [NADP]
	Citrate synthase (CS)	LOC104890070		25.98	21.9225	29.45	33.87	31.6425	24.56		26.8275	29.545	21.82	23.9475	46.8575	94.2475		1.03262	1.3477	0.740917	0.707042	1.48084	3.83744		Beta vulgaris subsp. vulgaris citrate synthase, mitochondrial
Malic Enzyme	NADP+-malic enzyme (NADP-ME)	LOC104883143		74.51	95.83	69.9175	69.775	70.255	61.8425		75.3275	402.39	393.398	297.875	319.66	159.92		1.01097	4.199	5.6266	4.26908	4.55	2.58592		Beta vulgaris subsp. vulgaris NADP-dependent malic enzyme
